# Supplementary material for: Severe aortic valve regurgitation in patient with Takayasu arteritis: a case report
Source: Eur Heart J Case Rep. 2024 Sep 4;8(9):ytae473. doi: 10.1093/ehjcr/ytae473 (PMC11420678; doi:10.1093/ehjcr/ytae473)
Supplement: ytae473_Supplementary_Data [file ytae473_supplementary_data.zip]

Archive with 5 entries (5 files):
- coronary recording (online-video-cutter.com).mp4
- Criteria .jpg
- LIMA .mp4
- plax-color.mp4
- TOE 3 chamber with color .mp4
